# Supplementary material for: Identification of Nicotiana benthamiana microRNAs and their targets using high throughput sequencing and degradome analysis
Source: BMC Genomics. 2015 Dec 1;16:1025. doi: 10.1186/s12864-015-2209-6 (PMC4667520; doi:10.1186/s12864-015-2209-6)
Supplement: Additional file 1: Table S1. — MFEI values of conserved and other known miRNAs in Nicotiana benthamiana. (XLSX 18 kb) [file 12864_2015_2209_MOESM1_ESM.xlsx]

## Sheet: Munka1
	Additional Table 1.
	MFEI values of conserved and other known miRNAs in Nicotiana benthamiana
	miRNA family	Sequence	Hairpin Sequence	Hairpin length (nt)	Minimum Free Energy (MFE)	Adjusted MFE	Hairpin G/C%	MFEI
						MEFI value
	Conserved miRNAs
	Nb_miR156	TGACAGAAGAGAGTGAGCAC	GGGAGGTGACAGAAGAGAGTGAGCACCCATGATATTTTCTTGCATATGATATGCTTGAAGCTATGCGTGCTCACTGCTCCATCTGTCACCCCC	93	-48.7	-52.3656	49.4624	1.0587
	Nb_miR159	TTTGGATTGAAGGGAGCTCTA	GGTTTTGAGAGTGGAGCTCCTTGAAGTCCAACAGAGGATCTAACAGGTAAGATTAAGCTGCTGACCTATGGATTCCTCAGTCCTATCTATTATTTGATTGGATAGGTTTGTGGGTTGCATATGTCAGGAGCTTCATTGCCCTAAGTTGGATCCCTTTTTGGATTGAAGGGAGCTCTACATTCATTTCACC	190	-89.7	-47.2105	43.1579	1.0939
	Nb_miR160	TGCCTGGCTCCCTGTATGCCA	TGCATATGCCTGGCTCCCTGTATGCCATTTGCAGAGCTCATCGGAATACCGTTGGGTCCTCGTGAATGGCGTATGAGGAGCCAAGCATATCCA	93	-53.2	-57.2043	52.6882	1.08571
	Nb_miR162	TCGATAAACCTCTGCATCCAG	CACTGGAGGCAGCGGTTTATCGATCTGTTCCCTGAAAAGCGATAAACAAAATATAGCAACAGGAATCGGTCGATAAACCTCTGCATCCAGCG	92	-40.5	-44.0217	46.7391	0.94186
	Nb_miR164	TGGAGAAGCAGGGCACGTGCA	GTTGGAGAAGCAGGGCACGTGCAAGTTCGAAGATATATGCATATCTCATGCATGAATTTTGCACGTGTTCTCCTTCTCCAAC	82	-42.1	-51.3415	45.1219	1.13784
	Nb_miR166	TCGGACCAGGCTTCATTCCCC	AGGAGAATGTTGTCTGGTTCGTGACCAATCTGTAAACAGTAATTAGCTCTCGGACCAGGCTTCATTCCCCT	71	-28.6	-40.2817	46.4789	0.866667
	Nb_miR167	TGAAGCTGCCAGCATGATCTA	TCGTGAACCATTAGCAGTTGAAGCTGCCAGCATGATCTAAACTTCCCTTTTGTTTCATCTATCAAGGAAAGATCAGATCATGTGGTAGCCTCACCTGTTGATGGTGTCATGA	112	-51.74	-46.1964	42.8571	1.07792
	Nb_miR168	TCGCTTGGTGCAGGTCGGGAC	TCGCGGCGGTCTCTCATTCGCTTGGTGCAGGTCGGGACCTGCTTTGTCGGCGACAATGACGTCAGCTGACGGTGACGGTGGCATATCGATAGATATACATGTTTATGACGAAGTTTGGGTCCCGCCTTGCATCAACTGAATCGGAGACTGCGGCGA	156	-84.6	-54.2308	55.1282	0.983721
	Nb_miR169	TAGCCAAGGATGACTTGCCT	AGAAGAGTTCCTCTTTGTTTAGTAGCCAAGGATGACTTGCCTTTCATCAATGCATGCAAAAAGGGAGCACAGACCCCTTTTTCATGGTTGGAATTGTATGAGTGGCAAGCATCTTTGGCGACTTGACGAGCTCTTCT	137	-61.9	-45.1825	44.5255	1.01475
	Nb_miR171	TTGAGCCGCGCCAATATCACT	AGGAAGCGATGTTGGTGAGGTTCAATCCGAAGACGTGTTTACGTTTTGTTTTCGTAAAAAACGATCTCAGATTGAGCCGCGCCAATATCACTTCCT	96	-47.5	-49.4792	43.75	1.13095
	Nb_miR172	AGAATCTTGATGATGCTGCAT	GCAGCTGCAGCATTATCAAGATTCACATAGAAATCATGTGGAGCAGAAAATATTTTTCTAAAAATCTGCCCCCAAGTATTTTGAAGATGAGAATCTTGATGATGCTGCATCAGC	114	-45.03	-39.5	37.7193	1.04721
	Nb_miR319	TTGGACTGAAGGGAGCTCCCT	AGGGCAGTGGAGAAATTAAGGAGCTCTCTCCAGTCCAGTCCGAGGCAGATAGAAGGCTATAAACACAGCTGATGACTCGTTGATTCTTAAGCATGTCAACTAGCGCTGGGAAATTGACGTGTTTTGGGATTCAATGATGCATGAGCTATGTTTAGCTATCGCTGTCACGTCTTGGACTGAAGGGAGCTCCCTATTATGCCACTGCCCT	208	-107.6	-51.7308	47.5962	1.08687
	Nb_miR390	AAGCTCAGGAGGGATAGCGCC	GGAGAATCTGTAAAGCTCAGGAGGGATAGCGCCATGGATGAATATTATAACACTATTGCTTCGTTTAGTCATCTCTAGCGCTATCCATCCTGAGTTTCATAGCTTCTTC	109	-47.9	-43.945	42.2018	1.0413
	Nb_miR393	TCCAAAGGGATCGCATTGATCC	GAAGGAGGCGTCCAAAGGGATCGCATTGATCCCATTTCATTTGTGTTTCTATTTCTTTTATGAAATCAAAATACTGAGTTTGGATCATGCTATCCCTTTGGACTCATCCTTT	111	-47.6	-42.8829	39.6396	1.08182
	Nb_miR394	TTGGCATTCTGTCCACCTCC	GTAGAGCCATTTTGGCATTCTGTCCACCTCCATTGGTAGCTTTCAATGAGGAGGGGGCCAGAGTGCCAAACTAGCTCTAC	80	-44.2	-55.25	51.25	1.07805
	Nb_miR395	CTGAAGTGTTTGGGGGAACTC	CCTAGAGTTCTCCTGATCACTTCATTGGGAATTCAAAAATGCCCTTTAATTGGAGGGGTGTTAATTCCTACTGAAGTGTTTGGGGGAACTCCGGG	95	-51.5	-54.2105	45.2632	1.19767
	Nb_miR396	TTCCACAGCTTTCTTGAACTG	ATGACTCTTTTTGTACTTTTCCACAGCTTTCTTGAACTGCATCTGTTAAAAAACTCAACTCGTCAACACTATTTCTCTTTTTTGGAGATGAAGAGAAATTGTTGCGGTTCAATAAAGCTGTGGGAAGATACACATAGGGTCAT	143	-57.5	-40.2098	36.3636	1.10577
	Nb_miR397	TCATTGAGTGCAGCGTTGATG	GAAACATCATTGAGTGCAGCGTTGATGAAAATTTATGTGAAGTCCTCAATTTGGCATTTGGAGTTTCCCACTTTTTCCAATTCGTTTTCATCTGCGCTGCACTCAATCATGTTTT	115	-48.6	-42.2609	38.2609	1.10455
	Nb_miR398	TATGTTCTCAGGTCGCCCCTG	GGTGGAAGTGTTCAATAGGGGCAACCTGAGATCATATGTATATGTACGATATTTTTTTGTTTTCGATAATTTTAGTAATTGTAACACATATGTTCTCAGGTCGCCCCTGTAGAACTAACTTCCATC	126	-57.7	-45.7936	36.5079	1.25435
	Nb_miR399	TGCCAAAGGAGAGTTGCCCTG	CAGTGATAGGGCTACTCTCTATTGGCATGCAACTTTTTTTGTGGCTCCATACTGCTGCTTGATCACATATTTGAGCTGACATGCCAAAGGAGAGTTGCCCTGTTACTG	108	-52.5	-48.6111	45.3704	1.07143
	Nb_miR403	TTAGATTCACGCACAAACTCG	CATATTTCACGTTTGTGCGTGAATCTGACAACCCTTTTTATCATTTTTATCTCATGGGTTGTGTTTGTTAGATTCACGCACAAACTCGCAATATG	95	-37.8	-39.7895	36.8421	1.08
	Nb_miR408	TGCACTGCCTCTTCCCTGGCT	GAGGATAGGCAGGGACGAGGTAGAGCATGAGATGTGCAATTTTTGCTTGCCCATTCTATGCACTGCCTCTTCCCTGGCTCTCCTC	85	-49.1	-57.7647	52.9412	1.09111
	Other known miRNAs
	Nb_miR170	TATTGGCCTGGTTCACTCAGA	AGGTATTGGCCTGGTTCACTCAGACAACAAGATGAAATTATTTGAATATTGAATGGTGGAGTTTTGGTTTGATTGAGCCATGCCAATATCT	91	-39.3	-43.1868	37.3626	1.15588
	Nb_miR477	CCTCTCCCTCAAGGGCTTCTC	CAGGGCACTTATTGTTGCCTCTCCCTCAAGGGCTTCTCTCCTGCAATGTTTAGACTATGATTTGTAGAAAGCATGCAGCGAAAGAAGCTCGAGGGGGGAGAGCCAATAAGAAGTGTCTTG	120	-63.7	-53.0833	48.3333	1.09828
	Nb_miR479	CGTGATATTGGTTTGGCTCATC	CAGACATGGCGTGATATTGGTTTGGCTCATCACTATCTGTTGAATTCATGAGAATGATGAGCCGAACCAATATCATTCTTGTATG	85	-40.1	-47.1765	40	1.17941
	Nb_miR482	TTTCCAATTCCACCCATTCCTA	GGAAAACTATGGGTATTGGTGGGTTGGAAAGCTTTTTCCTTCTGATTAATCGCTTTCCAATTCCACCCATTCCTATGGTTTTTC	84	-37.6	-44.7619	40.4762	1.10588
	Nb_miR827	TTAGATGAACATCAACAAACA	ATGAATTTGTTTGTTGATGGTCATCTATTCATCATCCTGCATAGCTTTTGCACCCATTATCCTATGGTTAGATGAACATCAACAAACATCTTCAT	95	-34.8	-36.6316	34.7368	1.05455
	Nb_miR1446	TGAACTCTCTCCCTCAATGGCT	GTTTTCTGAACTCTCTCCCTCAATGGCTGCTCATAGCCATGCCTCTATTTCTTGCATCAGCTTAATTAGAGAACAGCCACGAGAGATTGAGTTCAGAAAAC	101	-38.5	-38.1188	43.5644	0.875
	Nb_miR1919	TGTCGCAGATGACTTTCGCCC	GCCTTTGATGTTCAGATCTTCCGGTGCTCCTGTCGCAGATGACTTTCGCCCTTCTCTACAACTACCATTCCAATCAAATATTTTGGAGGGTTTTTAGTGTGATAAGTGCGAGTCATCTGTGACAGGATAATGGAAGATCTAGTTATCAAAGGC	153	-77.4	-50.5882	43.1373	1.17273
	Nb_miR4376	TACGCAGGAGAGATGATGCTG	AGGCTTGCTACGCAGGAGAGATGATGCTGGATAATACACCATCCCTACTCAGTTATCTCAGGGAGCTTTGATTATTTAGCCAGCATCATACTCCTGCATATTAAGCCT	108	-46.52	-43.0741	44.4444	0.969167
	Nb_miR6019	TACAGGTGACTTGTAAATGTTT	CTAGTTGTCAAAAGTTCGTACAGGTGACTTGTAAATGTTTTGCGACCTTCTAATATGATAACTGGCTAAACATTTACACTTACCTTGTATGAACTTTTGATTCTAG	106	-44	-41.5094	33.9623	1.22222
	Nb_miR6020	AAATGTTCTTCGAGTATCTTC	GCAGATGACCCGTAAATGTTCTTCGAGTATCTTCATTCTTCCTTCATCCTACTGAAGTTTTAGACACGAAGATACTCGCAAAGCATTTACTGGTTATTTGT	101	-43.6	-43.1683	38.6139	1.11795
	Nb_miR6025	TACCAACAATTGAGATAACATC	TTACCCGATCCTCGCATACCAACAATTGAGATAACATCTAGGTTTGAGGATCTTTTATGTAATTATCGTACATCCATTATTGCACAAAAGTATTGTTGTACCTGGATGTTATCTCAGTGTTGGCATGCATAAGCTGGGGTAA	142	-58.4	-41.1268	38.0282	1.08148
	Nb_miR6147	TGACATCTTCAAAACCCACTA	CATGACATCTTCAAAACCCACTATGTTCTTACACTTCATCACTATAGTGTTCGTGTACAGAGAAATAGTGGGTATTGAAGATGTTATG	88	-42.2	-47.9545	36.3636	1.31875
	Nb_miR6149	TTGATACGCACCTGAATCGGC	GTATGTCAAAGCTTGATACGCACCTGAATCGGCAATTACGTACGGACCAATAGTCTTTGTACATATGACGATTTGGGTTTGTATCAAACTATGATATAC	99	-38.9	-39.2929	38.3838	1.02368
	Nb_miR6151	TGAGTGTGAGGCGTTGGATTGA	AGGTTCTGGGAATGATTTGCTTGATGAGTGTGAGGCGTTGGATTGACTCAATCCGAGCCCTACATTCTTCATGAGTTCGTTTTCAAAAGGAACCT	95	-39.1	-41.1579	44.2105	0.930952
	Nb_miR6153	TAGGACCATATTCACTATTTG	ACAGTTTAGGACCATATTCACTATTTGATGATTAACAAAAGGTGATCATCACGTTTTACTCTTTGAGCAGGTAGTGAAAATGGTTCTAAATTGT	94	-38.3	-40.7447	32.9787	1.23548
	Nb_miR6155	TAAGGTTGCCTTGCTCTTGCA	ACTTCTTGCGCAGGTGTGATAAGGTTGCCTTGCTCTTGCATTCTCTTAGATAATTTGATTCAGCTTGCTACCTGAATTAAATTTTTTGGTAGAGGGAATTCGAGAGCAAGGCTATCTCATGATACGTGCGCAAGAAGT	138	-73.2	-53.0435	41.3043	1.28421
	Nb_miR6157	TGGTAGACGTAGGATTTGAA	CCCCTCTTTACGCGCTTTTGTTTCCCTTGGATGGAATTCAGATTAATGGTAGACGTAGGATTTGAAGACTTTAAATCCTAGTCTTCCATTTGTCTTAGAACAATCCAGAAAGAAGAGCAAGAGGGG	126	-52.34	-41.5397	41.2698	1.00654
	Nb_miR6161	GCTGGACCGGTATACTTTGC	CAACAGAGACTGGTCCAATATAATATACTGGTGTTCGGTGCACTTATGTATGAACTTCCAGCATATTATGCTGGACCGGTATACTTTGCTG	91	-38.3	-42.0879	41.7582	1.00789
	1Minimal Folding Free Energy Index (MFEI)
