# Supplementary material for: Identification of Nicotiana benthamiana microRNAs and their targets using high throughput sequencing and degradome analysis
Source: BMC Genomics. 2015 Dec 1;16:1025. doi: 10.1186/s12864-015-2209-6 (PMC4667520; doi:10.1186/s12864-015-2209-6)
Supplement: Additional file 4: Table S2. — Targets of conserved and other known miRNAs in samples. (XLSX 44 kb) [file 12864_2015_2209_MOESM4_ESM.xlsx]

## Sheet: Seedling (1)
	Additional Table 2. Targets of conserved and other known miRNAs in samples
	miRNA family	miRNA sequence	Gene ID	Clevage position	Category	p-value	Normalized abundance	Alignment score	Normalized sRNA abundance	Annotation
	Conserved miRNAs and their targets
	Nb_miR156	TGACAGAAGAGAGTGAGCAC	comp77119_c0_seq6 2667_2942	1787	1	0	1.28012	2	707.865	Squamosa promoter-binding-like protein 6
	Nb_miR156	TGACAGAAGAGAGTGAGCAC	comp69399_c0_seq4 393_944	650	2	0	1.28012	1	707.865	Squamosa promoter-binding-like protein 16
	Nb_miR159	TTTGGATTGAAGGGAGCTCTA	comp71582_c0_seq2 1_1230	673	0	0	17.2817	2.5	26748.6	No annotation
	Nb_miR160	TGCCTGGCTCCCTGTATGCCA	comp78286_c0_seq3 693_2783	2065	0	0	29.4428	1	98.3993	Auxin response factor 18
	Nb_miR166	TCGGACCAGGCTTCATTCCCC	comp79517_c0_seq6 1043_3556	1601	0	0	158.095	2.5	54802.3	Homeobox-leucine zipper protein ATHB-15
	Nb_miR166	TCGGACCAGGCTTCATTCCCC	comp80060_c0_seq5 1298_3817	1868	0	0	51.2049	3	54802.3	Homeobox-leucine zipper protein REVOLUTA
	Nb_miR169	TAGCCAAGGATGACTTGCCT	comp73705_c1_seq8 1254_1739	1836	1	0	2.56025	2.5	9.15342	Nuclear transcription factor Y subunit A-8/CCAAT-binding transcription factor
	Nb_miR171	TTGAGCCGCGCCAATATCACG	comp80119_c0_seq4 672_2573	1552	0	0	7.04068	2	51.8694	Scarecrow-like protein 6
	Nb_miR171	TTGAGCCGCGCCAATATCACG	comp76988_c0_seq2 277_1911	896	0	0	8.3208	2.5	51.8694	Scarecrow-like protein 15
	Nb_miR171	TTGAGCCGCGCCAATATCACG	comp75200_c0_seq2 459_2717	1696	0	0	20.482	2	51.8694	Scarecrow-like protein 6

## Sheet: Seedling (2)
	Additional Table 2. Targets of conserved and other known miRNAs in samples
	miRNA family	miRNA sequence	Gene ID	Clevage position	Category	p-value	Normalized abundance	Alignment score	Normalized sRNA abundance	Annotation
	Conserved miRNAs and their targets
	Nb_miR156	TGACAGAAGAGAGTGAGCAC	comp77119_c0_seq6 2667_2942	1787	0	0	2.40287	2	625.086	Squamosa promoter-binding-like protein 6
	Nb_miR159	TTTGGATTGAAGGGAGCTCTA	comp71582_c0_seq2 1_1230	673	0	0	14.1503	2.5	28194.9	No annotation
	Nb_miR159	TTTGGATTGAAGGGAGCTCTA	comp73942_c0_seq1 927_2375	1839	0	0	1.33493	2.5	28194.9	Transcription factor GAMYB
	Nb_miR160	TGCCTGGCTCCCTGTATGCCA	comp79462_c0_seq1 2477_3379	2658	0	0	1.46842	0.5	95.0226	Auxin response factor 16
	Nb_miR160	TGCCTGGCTCCCTGTATGCCA	comp78286_c0_seq3 693_2783	2065	0	0	26.2981	1	95.0226	Auxin response factor 18
	Nb_miR164	TGGAGAAGCAGGGCACGTGCA	comp72325_c0_seq2 310_1305	994	0	0	0.400479	1.5	25.1964	Protein CUP-SHAPED COTYLEDON 2
	Nb_miR166	TCGGACCAGGCTTCATTCCCC	comp79517_c0_seq6 1043_3556	1601	0	0	44.7201	2.5	40468.5	Homeobox-leucine zipper protein ATHB-15
	Nb_miR166	TCGGACCAGGCTTCATTCCCC	comp80060_c0_seq5 1298_3817	1868	0	0	16.4196	3	40468.5	Homeobox-leucine zipper protein REVOLUTA
	Nb_miR168	TCGCTTGGTGCAGGTCGGGACC	comp79927_c1_seq7 1_243	876	2	0	0.266986	4	3990.55	Protein argonaute 1A
	Nb_miR169	TAGCCAAGGATGACTTGCCTG	comp73705_c1_seq8 1254_1739	1836	2	0	1.8689	2.5	1.87633	Nuclear transcription factor Y subunit A-8/CCAAT-binding transcription factor
	Nb_miR171	TTGAGCCGCGCCAATATCACG	comp75200_c0_seq2 459_2717	1696	0	0	12.6818	2	31.4955	Scarecrow-like protein 6
	Nb_miR171	TTGAGCCGCGCCAATATCACG	comp80119_c0_seq4 672_2573	1552	0	0	4.53876	2	31.4955	Scarecrow-like protein 6
	Nb_miR171	TTGAGCCGCGCCAATATCACG	comp76988_c0_seq2 277_1911	896	0	0	3.7378	2.5	31.4955	Scarecrow-like protein 15
	Nb_miR395	CTGAAGTGTTTGGGGGAACTC	comp75863_c0_seq1 200_1609	553	2	0	0.533972	2.5	3.08254	ATP sulfurylase 1, chloroplastic
	Nb_miR395	CTGAAGTGTTTGGGGGAACTC	comp29318_c1_seq1 108_620	254	0	0	1.06794	2.5	3.08254	Sulfate transporter 2.1
	Nb_miR396	TTCCACAGCTTTCTTGAACTG	comp67678_c0_seq1 205_573	279	2	0.01	1.06794	2.5	2214.47	Thioredoxin H-type 1
	Nb_miR396	TTCCACAGCTTTCTTGAACTG	comp77334_c1_seq28 1342_2196	1370	0	0	0.934451	2	2214.47	Growth-regulating factor 5
	Nb_miR396	TTCCACAGCTTTCTTGAACTG	comp77639_c0_seq4 942_2765	1723	0	0	0.533972	2.5	2214.47	Growth-regulating factor 6
	Nb_miR398	TATGTTCTCAGGTCGCCCCTG	comp100607_c0_seq1 102_557	78	0	0	1.46842	2	119.281	Umecyanin
	Nb_miR408	TGCACTGCCTCTTCCCTGGCT	comp85708_c0_seq1 121_624	630	0	0	2.13589	2	59.5064	Uclacyanin-2
	Nb_miR408	TGCACTGCCTCTTCCCTGGCT	comp79061_c1_seq3 184_1473	2346	2	0	0.266986	2	59.5064	Copper-transporting ATPase PAA2, chloroplastic
	Other known miRNAs and their targets
	Nb_miR6020	AAATGTTCTTCGAGTATCTTC	comp75715_c0_seq5 271_2055	1544	2	0.02	0.266986	3	17.9591	Probable methylenetetrahydrofolate reductase
	Nb_miR6149	TTGATACGCACCTGAATCGGG	comp80883_c0_seq1 2_310	14	2	0.04	0.266986	4	1.20621	Tubulin alpha chain
	Nb_miR6149	TTGATACGCACCTGAATCGGG	comp75221_c0_seq2 455_1678	1646	2	0.01	0.266986	3.5	1.20621	Serine/threonine-protein kinase HT1

## Sheet: Root (1)
	Additional Table 2. Targets of conserved and other known miRNAs in samples
	miRNA family	miRNA sequence	Gene ID	Clevage position	Category	p-value	Normalized abundance	Alignment score	Normalized sRNA abundance	Annotation
	Conserved miRNAs and their targets
	Nb_miR160	TGCCTGGCTCCCTGTATGCCA	comp78286_c0_seq3 693_2783	2065	0	0	48.9667	1	16.717	Auxin response factor 18
	Nb_miR166	TCGGACCAGGCTTCATTCCCC	comp79517_c0_seq6 1043_3556	1601	0	0	52.0271	2.5	102465	Homeobox-leucine zipper protein ATHB-15
	Nb_miR166	TCGGACCAGGCTTCATTCCCC	comp80060_c0_seq5 1298_3817	1868	2	0	6.12083	3	102465	Homeobox-leucine zipper protein REVOLUTA
	Nb_miR171	TTGAGTCGCGCCAATATCACT	comp80119_c0_seq4 672_2573	1552	0	0	6.12083	1.5	76.6675	Scarecrow-like protein 6
	Nb_miR171	TTGAGTCGCGCCAATATCACT	comp75200_c0_seq2 459_2717	1696	0	0	15.3021	1.5	76.6675	Scarecrow-like protein 6
	Nb_miR171	TTGAGTCGCGCCAATATCACT	comp76988_c0_seq2 277_1911	896	0	0	6.12083	3.5	76.6675	Scarecrow-like protein 15
	Nb_miR408	TGCACTGCCTCTTCCCTGGCT	comp85708_c0_seq1 121_624	630	0	0	15.3021	2	72.0559	Uclacyanin-2

## Sheet: Root (2)
	Additional Table 2. Targets of conserved and other known miRNAs in samples
	miRNA family	miRNA sequence	Gene ID	Clevage position	Category	p-value	Normalized abundance	Alignment score	Normalized sRNA abundance	Annotation
	Conserved miRNAs and their targets
	Nb_miR159	TTTGGATTGAAGGGAGCTCTA	comp71582_c0_seq2 1_1230	673	0	0	1.61635	2.5	8113.07	No annotation
	Nb_miR159	TTTGGATTGAAGGGAGCTCT	comp73942_c0_seq1 927_2375	1839	2	0	0.285239	1.5	301.753	Transcription factor GAMYB
	Nb_miR160	TGCCTGGCTCCCTGTATGCCA	comp78286_c0_seq3 693_2783	2065	0	0	125.981	1	155.049	Auxin response factor 18
	Nb_miR160	TGCCTGGCTCCCTGTATGCCA	comp79462_c0_seq1 2477_3379	2658	0	0	4.37366	0.5	155.049	Auxin response factor 16
	Nb_miR164	TGGAGAAGCAGGGCACGTGCA	comp72325_c0_seq2 310_1305	994	2	0	0.190159	1.5	19.3263	Protein CUP-SHAPED COTYLEDON 2
	Nb_miR166	TCGGACCAGGCTTCATTCCCC	comp79517_c0_seq6 1043_3556	1601	0	0	26.0518	2.5	39375.5	Homeobox-leucine zipper protein ATHB-15
	Nb_miR166	TCGGACCAGGCTTCATTCCCC	comp80060_c0_seq5 1298_3817	1868	0	0	16.8291	3	39375.5	Homeobox-leucine zipper protein REVOLUTA
	Nb_miR168	TCGCTTGGTGCAGGTCGGGAA	comp79927_c1_seq7 1_243	876	2	0	0.285239	3	181.403	Protein argonaute 1A
	Nb_miR169	TAGCCAAGGATGACTTGCCT	comp73705_c1_seq8 1254_1739	1836	2	0.01	1.23604	2.5	6.58849	Nuclear transcription factor Y subunit A-8/CCAAT-binding transcription factor
	Nb_miR171	TTGAGCCGCGCCAATATCACG	comp75200_c0_seq2 459_2717	1696	0	0	62.087	2	38.6525	Scarecrow-like protein 6
	Nb_miR171	TTGAGCCGCGCCAATATCACG	comp76988_c0_seq2 277_1911	896	0	0	26.0518	2.5	38.6525	Scarecrow-like protein 15
	Nb_miR171	TTGAGCCGCGCCAATATCACG	comp80119_c0_seq4 672_2573	1552	0	0	9.7932	2	38.6525	Scarecrow-like protein 6
	Nb_miR172	AGAATCTTGATGATGCTGCAG	comp78340_c2_seq4 552_1409	2200	0	0	2.47207	1.5	21.9616	Floral homeotic protein APETALA 2
	Nb_miR319	TTGGACTGAAGGGAGCTCCCT	comp68096_c0_seq1 79_1191	1046	0	0	0.190159	2.5	4259.68	Transcription factor TCP4
	Nb_miR396	TTCCACAGCTTTCTTGAACTG	comp67678_c0_seq1 205_573	279	0	0	1.99667	2.5	2352.53	Thioredoxin H-type 1
	Nb_miR396	TTCCACAGCTTTCTTGAACTG	comp77334_c1_seq28 1342_2196	1370	0	0	1.52127	2	2352.53	Growth-regulating factor 5
	Nb_miR397	TCATTGAGTGCAGCGTTGATG	comp73318_c2_seq1 87_1109	883	3	0	0.570478	4	35.5779	Glyceraldehyde-3-phosphate dehydrogenase, cytosolic
	Nb_miR397	TCATTGAGTGCAGCGTTGATG	comp77652_c0_seq1 1261_3177	176	2	0	0.285239	2	35.5779	Probable serine/threonine-protein kinase abkC
	Nb_miR408	TGCACTGCCTCTTCCCTGGCT	comp85708_c0_seq1 121_624	630	0	0	1.14096	2	161.638	Uclacyanin-2
	Nb_miR408	TGCACTGCCTCTTCCCTGGCT	comp79061_c1_seq3 184_1473	2346	2	0	0.855717	2	161.638	Copper-transporting ATPase PAA2, chloroplastic
	Other known miRNAs and their targets
	Nb_miR6151	TGAGTGTGAGGCGTTGGATTGA	comp84169_c0_seq1 105_1127	334	2	0.02	1.71143	3.5	5.2708	Probable carboxylesterase 8

## Sheet: Leaf (1)
	Additional Table 2. Targets of conserved and other known miRNAs in samples
	miRNA family	miRNA sequence	Gene ID	Clevage position	Category	p-value	Normalized abundance	Alignment score	Normalized sRNA abundance	Annotation
	Conserved miRNAs and their targets
	Nb_miR159	TTTGGATTGAAGGGAGCTCTA	comp71582_c0_seq2 1_1230	673	0	0	7.3543	2.5	26737.3	No annotation
	Nb_miR160	TGCCTGGCTCCCTGTATGCCA	comp78286_c0_seq3 693_2783	2065	0	0	44.1258	1	142.506	Auxin response factor 18
	Nb_miR160	TGCCTGGCTCCCTGTATGCCA	comp79462_c0_seq1 2477_3379	2658	0	0	4.20246	0.5	142.506	Auxin response factor 16
	Nb_miR166	TCGGACCAGGCTTCATTCCCC	comp79517_c0_seq6 1043_3556	1601	0	0	39.9233	2.5	52723.5	Homeobox-leucine zipper protein ATHB-15
	Nb_miR166	TCGGACCAGGCTTCATTCCCC	comp80060_c0_seq5 1298_3817	1868	0	0	10.5061	3	52723.5	Homeobox-leucine zipper protein REVOLUTA
	Nb_miR169	TAGCCAAGGATGACTTGCCT	comp73705_c1_seq8 1254_1739	1836	1	0	3.15184	2.5	19.2576	Nuclear transcription factor Y subunit A-8/CCAAT-binding transcription factor
	Nb_miR171	TTGAGCCGCGCCAATATCACG	comp80119_c0_seq4 672_2573	1552	0	0	19.9617	2	72.4086	Scarecrow-like protein 6
	Nb_miR171	TTGAGCCGCGCCAATATCACG	comp75200_c0_seq2 459_2717	1696	0	0	77.7455	2	72.4086	Scarecrow-like protein 6
	Nb_miR171	TTGAGCCGCGCCAATATCACG	comp76988_c0_seq2 277_1911	896	0	0	6.30369	2.5	72.4086	Scarecrow-like protein 15
	Nb_miR172	AGAATCTTGATGATGCTGCAT	comp78340_c2_seq4 552_1409	2200	0	0	3.15184	2.5	30.0419	Floral homeotic protein APETALA 2
	Nb_miR396	TTCCACATCTTTCTTGAACTG	comp71133_c0_seq1 1089_1355	935	2	0	2.10123	3.5	3.85152	Protein THYLAKOID FORMATION1, chloroplastic
	Nb_miR396	TTCCACAGCTTTCTTGAACTG	comp67678_c0_seq1 205_573	279	1	0	2.10123	2.5	1699.29	Thioredoxin H-type 1
	Nb_miR398	TATGTTCTCAGGTCGCCCCTG	comp100607_c0_seq1 102_557	78	0	0	9.45553	2	643.204	Umecyanin
	Other known miRNAs and their targets
	Nb_miR6151	TGAGTGTGAGGCGTTGGATTGA	comp84169_c0_seq1 105_1127	334	2	0	2.10123	3.5	16.9467	Probable carboxylesterase 8

## Sheet: Leaf (2)
	Additional Table 2. Targets of conserved and other known miRNAs in samples
	miRNA family	miRNA sequence	Gene ID	Clevage position	Category	p-value	Normalized abundance	Alignment score	Normalized sRNA abundance	Annotation
	Conserved miRNAs and their targets
	Nb_miR159	TTTGGATTGAAGGGAGCTCTA	comp71582_c0_seq2 1_1230	673	0	0	15.9164	2.5	42808.1	No annotation
	Nb_miR160	TGCCTGGCTCCCTGTATGCCA	comp78286_c0_seq3 693_2783	2065	0	0	88.4242	1	213.309	Auxin response factor 18
	Nb_miR160	TGCCTGGCTCCCTGTATGCCA	comp79462_c0_seq1 2477_3379	2658	0	0	4.42121	0.5	213.309	Auxin response factor 16
	Nb_miR166	TCGGACCAGGCTTCATTCCCC	comp79517_c0_seq6 1043_3556	1601	0	0	102.572	2.5	91309.4	Homeobox-leucine zipper protein ATHB-15
	Nb_miR166	TCGGACCAGGCTTCATTCCCC	comp80060_c0_seq5 1298_3817	1868	0	0	29.18	2.5	91309.4	Homeobox-leucine zipper protein REVOLUTA
	Nb_miR167	AGATCATGTGGTAGCTTCACC	comp79742_c0_seq4 124_2421	1700	2	0.05	1.76848	4	8.81442	5-methyltetrahydropteroyltriglutamate--homocysteine methyltransferase
	Nb_miR167	AGATCATGTGGTAGCTTCACC	comp74516_c0_seq2 292_2619	1160	2	0.05	3.53697	4	8.81442	Subtilisin-like protease
	Nb_miR171	TTGAGCCGCGCCAATATCACG	comp80119_c0_seq4 672_2573	1552	0	0	6.1897	2	63.4638	Scarecrow-like protein 6
	Nb_miR171	TTGAGCCGCGCCAATATCACG	comp76988_c0_seq2 277_1911	896	2	0	2.65273	2.5	63.4638	Scarecrow-like protein 15
	Nb_miR171	TTGAGCCGCGCCAATATCACG	comp75200_c0_seq2 459_2717	1696	2	0	2.65273	2	63.4638	Scarecrow-like protein 6
	Nb_miR396	TTCCACAGCTTTCTTGAACTG	comp77639_c0_seq4 942_2765	1723	0	0	4.42121	2.5	1497.57	Growth-regulating factor 6
	Nb_miR396	TTCCACAGCTTTCTTGAACTG	comp77334_c1_seq28 1342_2196	1370	2	0	1.76848	2	1497.57	Growth-regulating factor 5
	Nb_miR397	TCATTGAGTGCAGCGTTGATG	comp73318_c2_seq1 87_1109	883	2	0.03	4.42121	4	50.2422	Glyceraldehyde-3-phosphate dehydrogenase, cytosolic
	Nb_miR408	TGCACTGCCTCTTCCCTGGCT	comp79061_c1_seq3 184_1473	2346	0	0	12.3794	2	464.52	Copper-transporting ATPase PAA2, chloroplastic
	Other known miRNAs and their targets
	Nb_miR6149	TTGATACGCACCTGAATCGG	comp75221_c0_seq2 455_1678	1646	2	0.01	1.76848	3.5	86.3813	Serine/threonine-protein kinase HT1

## Sheet: Stem (1)
	Additional Table 2. Targets of conserved and other known miRNAs in samples
	miRNA family	miRNA sequence	Gene ID	Clevage position	Category	p-value	Normalized abundance	Alignment score	Normalized sRNA abundance	Annotation
	Conserved miRNAs and their targets
	Nb_miR159	TTTGGATTGAAGGGAGCTCTA	comp73942_c0_seq1 927_2375	1839	1	0	0.981183	2.5	27806.4	Transcription factor GAMYB
	Nb_miR159	TTTGGATTGAAGGGAGCTCTA	comp71582_c0_seq2 1_1230	673	0	0	15.2083	2.5	27806.4	No annotation
	Nb_miR160	TGCCTGGCTCCCTGTATGCCA	comp78286_c0_seq3 693_2783	2065	0	0	158.461	1	59.0788	Auxin response factor 18
	Nb_miR160	TGCCTGGCTCCCTGTATGCCA	comp79462_c0_seq1 2477_3379	2658	0	0	1.96237	0.5	59.0788	Auxin response factor 16
	Nb_miR164	TGGAGAAGCAGGGCACGTGCA	comp72325_c0_seq2 310_1305	994	0	0	3.43414	1.5	92.9944	Protein CUP-SHAPED COTYLEDON 2
	Nb_miR166	TCGGACCAGGCTTCATTCCCC	comp79517_c0_seq6 1043_3556	1601	0	0	67.2111	2.5	31132.3	Homeobox-leucine zipper protein ATHB-15
	Nb_miR166	TCGGACCAGGCTTCATTCCCC	comp80060_c0_seq5 1298_3817	1868	0	0	6.37769	3	31132.3	Homeobox-leucine zipper protein REVOLUTA
	Nb_miR169	TAGCCAAGGATGACTTGCCT	comp67524_c0_seq9 544_1167	1246	0	0	1.96237	2	7.65836	Nuclear transcription factor Y subunit A-10/CCAAT-binding transcription factor
	Nb_miR169	TAGCCAAGGATGACTTGCCT	comp73705_c1_seq8 1254_1739	1836	2	0	1.47178	2.5	7.65836	Nuclear transcription factor Y subunit A-8/CCAAT-binding transcription factor
	Nb_miR171	TTGAGTCGCGCCAATATCACT	comp80119_c0_seq4 672_2573	1552	0	0	34.3414	1.5	76.5836	Scarecrow-like protein 6
	Nb_miR171	TTGAGTCGCGCCAATATCACT	comp76988_c0_seq2 277_1911	896	0	0	4.90592	3.5	76.5836	Scarecrow-like protein 15
	Nb_miR171	TTGAGTCGCGCCAATATCACT	comp75200_c0_seq2 459_2717	1696	0	0	109.893	1.5	76.5836	Scarecrow-like protein 6
	Nb_miR172	AGAATCTTGATGATGCTGCAT	comp78340_c2_seq4 552_1409	2200	0	0	3.43414	2.5	44.8561	Floral homeotic protein APETALA 2
	Nb_miR319	TTGGACTGAAGGGAGCTCCCT	comp73714_c2_seq12 2093_2317	2006	1	0	0.981183	3	5977.9	Transcription factor TCP2
	Nb_miR396	TTCCACAGCTTTCTTGAACTG	comp77639_c0_seq4 942_2765	1723	1	0	0.981183	2.5	3301.85	Growth-regulating factor 6
	Nb_miR396	TTCCACAGCTTTCTTGAACTG	comp67678_c0_seq1 205_573	279	0	0	10.793	2.5	3301.85	Thioredoxin H-type 1
	Other known miRNAs and their targets
	Nb_miR4376	TACGCAGGAGAGATGATACTG	comp79500_c0_seq4 305_3562	284	2	0	0.981183	2.5	62.3609	Calcium-transporting ATPase 8, plasma membrane-type
	Nb_miR6020	AAATGTTCTTCGAGTATCTTC	comp74553_c0_seq5 265_702	596	0	0.01	1.47178	4	44.8561	No annotation
	Nb_miR6149	TTGATACGCACCTGAATCGG	comp68457_c1_seq1 2_775	479	2	0.04	2.45296	4	12.0346	Tubulin alpha chain

## Sheet: Stem (2)
	Additional Table 2. Targets of conserved and other known miRNAs in samples
	miRNA family	miRNA sequence	Gene ID	Clevage position	Category	p-value	Normalized abundance	Alignment score	Normalized sRNA abundance	Annotation
	Conserved miRNAs and their targets
	Nb_miR159	TTTGGATTGAAGGGAGCTCTA	comp71582_c0_seq2 1_1230	673	0	0	40.6272	2.5	17195.1	No annotation
	Nb_miR159	TTTGGATTGAAGGGAGCTCTA	comp73942_c0_seq1 927_2375	1839	0	0	2.13828	2.5	17195.1	Transcription factor GAMYB
	Nb_miR160	TGCCTGGCTCCCTGTATGCCA	comp78286_c0_seq3 693_2783	2065	0	0	307.199	1	48.9362	Auxin response factor 18
	Nb_miR160	TGCCTGGCTCCCTGTATGCCA	comp79462_c0_seq1 2477_3379	2658	0	0	6.41483	0.5	48.9362	Auxin response factor 16
	Nb_miR164	TGGAGAAGCAGGGCACGTGCA	comp72325_c0_seq2 310_1305	994	0	0	1.42552	1.5	66.8285	Protein CUP-SHAPED COTYLEDON 2
	Nb_miR166	TCGGACCAGGCTTCATTCCCC	comp80060_c0_seq5 1298_3817	1868	0	0	25.6593	3	22311.7	Homeobox-leucine zipper protein REVOLUTA
	Nb_miR166	TCGGACCAGGCTTCATTCCCC	comp79517_c0_seq6 1043_3556	1601	0	0	246.614	2.5	22311.7	Homeobox-leucine zipper protein ATHB-15
	Nb_miR169	TAGCCAAGGATGACTTGCCT	comp73705_c1_seq8 1254_1739	1836	2	0	1.42552	2.5	44.5014	Nuclear transcription factor Y subunit A-8/CCAAT-binding transcription factor
	Nb_miR171	TTGAGTCGCGCCAATATCACT	comp76988_c0_seq2 277_1911	896	0	0	4.98931	3.5	53.8298	Scarecrow-like protein 15
	Nb_miR171	TTGAGTCGCGCCAATATCACT	comp80119_c0_seq4 672_2573	1552	0	0	24.9465	1.5	53.8298	Scarecrow-like protein 6
	Nb_miR171	TTGAGTCGCGCCAATATCACT	comp75200_c0_seq2 459_2717	1696	0	0	34.2124	1.5	53.8298	Scarecrow-like protein 6
	Nb_miR172	AGAATCTTGATGATGCTGCAT	comp78340_c2_seq4 552_1409	2200	0	0	2.85103	2.5	39.3019	Floral homeotic protein APETALA 2
	Nb_miR396	TTCCACAGCTTTCTTGAACTG	comp77639_c0_seq4 942_2765	1723	0	0	3.56379	2.5	2288.38	Growth-regulating factor 6
	Nb_miR396	TTCCACAGCTTTCTTGAACTG	comp67678_c0_seq1 205_573	279	0	0	2.13828	2.5	2288.38	Thioredoxin H-type 1
	Nb_miR396	TTCCACAGCTTTCTTGAACTG	comp77334_c1_seq28 1342_2196	1370	0	0	3.56379	2	2288.38	Growth-regulating factor 5
	Nb_miR397	TCATTGAGTGCAGCGTTGATG	comp73318_c2_seq1 87_1109	883	2	0.04	4.27655	4	14.5279	Glyceraldehyde-3-phosphate dehydrogenase, cytosolic
	Nb_miR408	TGCACTGCCTCTTCCCTGGCT	comp85708_c0_seq1 121_624	630	0	0	1.42552	2	33.7966	Uclacyanin-2

## Sheet: Flower (1)
	Additional Table 2. Targets of conserved and other known miRNAs in samples
	miRNA family	miRNA sequence	Gene ID	Clevage position	Category	p-value	Normalized abundance	Alignment score	Normalized sRNA abundance	Annotation
	Conserved miRNAs and their targets
	Nb_miR159	TTTGGATTGAAGGGAGCTCTA	comp71582_c0_seq2 1_1230	673	0	0	4.42074	2.5	6564.34	No annotation
	Nb_miR159	TTTGGATTGAAGGGAGCTCTA	comp73942_c0_seq1 927_2375	1839	0	0	1.70028	2.5	6564.34	Transcription factor GAMYB
	Nb_miR160	TGCCTGGCTCCCTGTATGCCA	comp78286_c0_seq3 693_2783	2065	0	0	88.0747	1	112.71	Auxin response factor 18
	Nb_miR160	TGCCTGGCTCCCTGTATGCCA	comp79462_c0_seq1 2477_3379	2658	1	0	1.02017	0.5	112.71	Auxin response factor 16
	Nb_miR166	TCGGACCAGGCTTCATTCCCC	comp80060_c0_seq5 1298_3817	1868	2	0	0.680114	3	14365.2	Homeobox-leucine zipper protein REVOLUTA
	Nb_miR169	TAGCCAAGGATGACTTGCCT	comp73705_c1_seq8 1254_1739	1836	2	0	2.04034	2.5	0.989926	Nuclear transcription factor Y subunit A-8/CCAAT-binding transcription factor
	Nb_miR171	TGATTGAGCCGTGCCAATATC	comp80119_c0_seq4 672_2573	1555	2	0	0.680114	0.5	11.4549	Scarecrow-like protein 6
	Nb_miR171	TTGAGCCGCGCCAATATCACG	comp75200_c0_seq2 459_2717	1696	0	0	2.3804	2	19.6571	Scarecrow-like protein 6
	Nb_miR171	TTGAGCCGCGCCAATATCACG	comp76988_c0_seq2 277_1911	896	0	0	3.06051	2.5	19.6571	Scarecrow-like protein 15
	Nb_miR172	AGAATCTTGATGATGCTGCAG	comp78340_c2_seq4 552_1409	2200	0	0	4.42074	1.5	15.8388	Floral homeotic protein APETALA 2
	Nb_miR319	TTGGACTGAAGGGAGCTCCCT	comp68096_c0_seq1 79_1191	1046	0	0	1.02017	2.5	2867.11	Transcription factor TCP4
	Nb_miR319	TTGGACTGAAGGGAGCTCCCT	comp73714_c2_seq12 2093_2317	2006	1	0	0.680114	3	2867.11	Transcription factor TCP2
	Nb_miR396	TTCCACAGCTTTCTTGAACTG	comp77334_c1_seq28 1342_2196	1370	0	0	2.04034	2	1577.94	Growth-regulating factor 5
	Other known miRNAs and their targets
	Nb_miR827	TTAGATGAACATCAACAAACT	comp75426_c0_seq1 2_226	1982	2	0.04	1.36023	3.5	2.40411	UPF0496 protein 4
	Nb_miR6020	AAATGTTCTTCGAGTATCTTC	comp70698_c0_seq1 752_1555	996	1	0	0.680114	3.5	4.80821	GPN-loop GTPase 3 homolog
	Nb_miR6149	TTGATACGCACCTGAATCGG	comp68457_c1_seq1 2_775	479	3	0	0.680114	4	4.52538	Tubulin alpha chain
	Nb_miR6151	TGAGTGTGAGGCGTTGGATTGA	comp84169_c0_seq1 105_1127	334	2	0	1.36023	3.5	2.12127	Probable carboxylesterase 8
	Nb_miR6157	TGGTAGACGTAGGATTTGAAA	comp66224_c0_seq2 136_780	259	1	0	0.680114	3.5	55.8601	Ras-related protein RABA2b

## Sheet: Flower (2)
	Additional Table 2. Targets of conserved and other known miRNAs in samples
	miRNA family	miRNA sequence	Gene ID	Clevage position	Category	p-value	Normalized abundance	Alignment score	Normalized sRNA abundance	Annotation
	Conserved miRNAs and their targets
	Nb_miR156	TGACAGAAGAGAGTGAGCAC	comp77119_c0_seq6 2667_2942	1787	2	0	0.483732	2	481.221	Squamosa promoter-binding-like protein 6
	Nb_miR159	TTTGGATTGAAGGGAGCTCTA	comp69815_c0_seq4 1_894	601	0	0	0.386985	1.5	5664.47	Transcription factor GAMYB
	Nb_miR159	TTTGGATTGAAGGGAGCTCTA	comp71582_c0_seq2 1_1230	673	0	0	5.61129	2.5	5664.47	No annotation
	Nb_miR159	TTTGGATTGAAGGGAGCTCTA	comp73942_c0_seq1 927_2375	1839	2	0	0.580478	2.5	5664.47	Transcription factor GAMYB
	Nb_miR160	ATGCCTGGCTCCCTGTATGCC	comp78286_c0_seq3 693_2783	2066	2	0	4.45033	0	4.42111	Auxin response factor 18
	Nb_miR166	TCGGACCAGGCTTCATTCCCC	comp79517_c0_seq6 1043_3556	1601	0	0	30.5718	2.5	29878.1	Homeobox-leucine zipper protein ATHB-15
	Nb_miR166	TCGGACCAGGCTTCATTCCCC	comp80060_c0_seq5 1298_3817	1868	0	0	17.0274	3	29878.1	Homeobox-leucine zipper protein REVOLUTA
	Nb_miR169	TAGCCAAGGATGACTTGCCT	comp72459_c1_seq2 1230_1673	1724	2	0.01	0.193493	2.5	22.6157	Nuclear transcription factor Y subunit A-5/CCAAT-binding transcription factor
	Nb_miR169	TAGCCAAGGATGACTTGCCT	comp72338_c0_seq4 1046_1396	1439	2	0	0.290239	2	22.6157	Nuclear transcription factor Y subunit A-5/CCAAT-binding transcription factor
	Nb_miR169	TAGCCAAGGATGACTTGCCT	comp73705_c1_seq8 1254_1739	1836	2	0	6.38526	2.5	22.6157	Nuclear transcription factor Y subunit A-8/CCAAT-binding transcription factor
	Nb_miR171	TTGAGTCGCGCCAATATCACT	comp75200_c0_seq2 459_2717	1696	0	0	32.3133	1.5	66.4868	Scarecrow-like protein 6
	Nb_miR171	TTGAGTCGCGCCAATATCACT	comp80119_c0_seq4 672_2573	1552	0	0	11.4161	1.5	66.4868	Scarecrow-like protein 6
	Nb_miR171	TTGAGTCGCGCCAATATCACT	comp76988_c0_seq2 277_1911	896	0	0	3.28938	3.5	66.4868	Scarecrow-like protein 15
	Nb_miR393	TCCAAAGGGATCGCATTGATCC	comp80206_c0_seq2 468_4724	4235	2	0.05	0.290239	4	14.2836	No annotation
	Nb_miR396	TTCCACAGCTTTCTTGAACTG	comp67678_c0_seq1 205_573	279	0	0	12.19	2.5	6731.66	Thioredoxin H-type 1
	Nb_miR396	TTCCACAGCTTTCTTGAACTG	comp77334_c1_seq28 1342_2196	1370	2	0	0.193493	2	6731.66	Growth-regulating factor 5
	Nb_miR396	TTCCACAGCTTTCTTGAACTG	comp50987_c1_seq1 2_379	144	1	0	0.483732	4	6731.66	40S ribosomal protein S15
	Nb_miR396	TTACACAGCTTTCTTGAACTG	comp69468_c0_seq1 204_1724	1425	2	0.05	0.580478	3	1.53039	Protein IQ-DOMAIN 14
	Nb_miR396	TTCCACAGCTTTCTTGAACTG	comp77795_c0_seq2 2_1780	1546	1	0	0.580478	3.5	6731.66	Pentatricopeptide repeat-containing protein At5g04810, chloroplastic
	Nb_miR396	TTCCACAGCTTTCTTAAACTG	comp79406_c0_seq1 393_3506	1932	2	0.04	0.290239	3	2.04051	No annotation
	Nb_miR396	TTCCACAGCTTTCTTGAACTG	comp76253_c0_seq1 643_1557	767	0	0	0.193493	2.5	6731.66	Growth-regulating factor 9
	Nb_miR396	TTCCACAGCTTTCTTGAACTG	comp77639_c0_seq4 942_2765	1723	1	0	0.483732	2.5	6731.66	Growth-regulating factor 6
	Nb_miR396	TTCCACAGCTTTCTTGGACTG	comp69128_c0_seq2 114_806	521	2	0	0.193493	2.5	1.02026	DNA-directed RNA polymerase V subunit 5A-like
	Nb_miR397	TCATTGAGTGCAGCGTTGATG	comp75344_c1_seq2 127_1839	810	2	0	0.241866	1.5	9.18231	Laccase-7
	Nb_miR397	TCATTGAGTGCAGCGTTGATGT	comp73318_c2_seq1 87_1109	883	3	0.03	0.483732	4	2.89073	Glyceraldehyde-3-phosphate dehydrogenase, cytosolic
	Nb_miR408	TGCACTGCCTCTTCCCTGGCT	comp85708_c0_seq1 121_624	630	0	0	6.77224	2	13.2633	Uclacyanin-2
	Other known miRNAs and their targets
	Nb_miR6161	TGCTGGACCGACATACTTTGT	comp74264_c0_seq1 147_1052	343	2	0.02	0.483732	3.5	4.59116	60S ribosomal protein L5

[truncated: 2 more sheets: BTI Leaf, BTI Seedling]
