# Supplementary material for: Identification of Nicotiana benthamiana microRNAs and their targets using high throughput sequencing and degradome analysis
Source: BMC Genomics. 2015 Dec 1;16:1025. doi: 10.1186/s12864-015-2209-6 (PMC4667520; doi:10.1186/s12864-015-2209-6)
Supplement: Additional file 8: Table S3. — Targets of novel Nicotiana benthamiana specific miRNAs in samples. (XLSX 25 kb) [file 12864_2015_2209_MOESM8_ESM.xlsx]

## Sheet: Seedling (1)
	Additional Table 3. Targets of novel Nicotiana benthamiana specific miRNAs in samples
	New miRNA ID	New miRNA sequence	Gene ID	Clevage position	category	p-value	normalized abundance	alignment score	normalized sRNA abundance	annotation
	Nb_miRC4_3p	CATTGGGTATGTTACGGATCAT	comp76033_c0_seq2 367_1701	917	2	0	1.92018	4	16.6011	CBL-interacting serine/threonine-protein kinase 5
	Nb_miRC10_3p	AGGGCTGAGAGGTTGTTTCCAATC	comp80078_c3_seq4 193_2097	2131	3	0	0.960092	1	5.01165	Formate--tetrahydrofolate ligase
	Nb_miRC10_3p	AGGGCTGAGAGGTTGTTTCCAATC	comp72702_c0_seq4 152_2431	2575	3	0	0.960092	2	5.01165	Beta-amyrin synthase
	Nb_miRC14_5p	TTAGATTTCATTCCTGTTGACT	comp74263_c0_seq1 230_2029	966	2	0.04	3.84037	4	1.25291	Chaperonin 60 subunit beta 2, chloroplastic

## Sheet: Seedling (2)
	Additional Table 3. Targets of novel Nicotiana benthamiana specific miRNAs in samples
	New miRNA ID	New miRNA sequence	Gene ID	Clevage position	category	p-value	normalized abundance	alignment score	normalized sRNA abundance	annotation
	Nb_miRC5_5p	ATGCGTACATATTACCTTCCC	comp70843_c0_seq1 178_1023	528	0	0	0.533972	4	0.201373	Protein TIC 21, chloroplastic
	Nb_miRC6_3p	GTATAATTATGCTAGAACTCCC	comp63342_c0_seq1 90_668	1145	2	0.03	0.266986	4	14.2974	no_annot
	Nb_miRC10_3p	AGGGCTGAGAGGTTGTTTCCAATC	comp91204_c0_seq1 1_231	487	2	0	0.400479	2.5	0	Tankyrase-like
	Nb_miRC17_5p	GGGAAGGATGCCGGGGGTCTATTT	comp63365_c1_seq3 3_242	29	0	0	0.222488	1	0	Heterotrimeric GTP binding protein alpha subunit
	Nb_miRC18_3p	TTTTCGGAAACCTAATAACTT	comp67145_c0_seq1 106_930	361	2	0.01	0.400479	3.5	2.2151	50S ribosomal protein L3, chloroplastic

## Sheet: Root (1)
	Additional Table 3. Targets of novel Nicotiana benthamiana specific miRNAs in samples
	New miRNA ID	New miRNA sequence	Gene ID	Clevage position	category	p-value	normalized abundance	alignment score	normalized sRNA abundance	annotation

## Sheet: Root (2)
	Additional Table 3. Targets of novel Nicotiana benthamiana specific miRNAs in samples
	New miRNA ID	New miRNA sequence	Gene ID	Clevage position	category	p-value	normalized abundance	alignment score	normalized sRNA abundance	annotation
	Nb_miRC1_3p	TTGTCAGGCTTGTGATTCTCC	comp78325_c0_seq3 335_2797	1128	1	0	0.190159	1	203.05	Protein ROS1
	Nb_miRC1_3p	TTGTCAGGCTTGTGATTCTCC	comp79937_c1_seq1 312_1058	862	3	0.01	0.190159	3.5	203.05	Elongation factor 1-alpha 4
	Nb_miRC6_3p	GTATAATTATGCTAGAACTCCC	comp75362_c2_seq1 7645_8472	2399	2	0.03	0.190159	3.5	5.11674	G-type lectin S-receptor-like serine/threonine-protein kinase At1g11330
	Nb_miRC7_3p	AGAGAGACTGTTTACAAATAGACC	comp73495_c0_seq6 312_1019	1288	2	0	0.570478	3.5	6.03	Proteasome subunit alpha type-2-A
	Nb_miRC7_3p	AGAGAGACTGTTTACAAATAGACC	comp56753_c0_seq1 215_457	517	2	0	0.475398	2	6.03	WAT1-related protein At5g40240-like
	Nb_miRC8_3p_a	ATTATTGTCACCGATGTTGGGCCC	comp71383_c0_seq6 99_857	1317	2	0	0.285239	2.5	1.64467	Aquaporin TIP1-3
	Nb_miRC8_3p_a	ATTATTGTCACCGATGTTGGGCCC	comp75266_c2_seq4 3193_3486	3454	2	0	0.190159	1	1.64467	Probable isoaspartyl peptidase/L-asparaginase 3
	Nb_miRC9_5p	ATCAAACCAAATCATAGTCGGATT	comp71496_c0_seq1 489_1463	462	2	0.01	0.190159	4	0.913703	Serine/threonine-protein phosphatase 2A regulatory subunit B'' subunit alpha
	Nb_miRC9_5p	ATCAAACCAAATCATAGTCGGATT	comp64986_c0_seq1 125_487	1232	2	0.01	0.190159	2.5	0.913703	60S ribosomal protein L34
	Nb_miRC10_3p	AGGGCTGAGAGGTTGTTTCCAATC	comp91204_c0_seq1 1_231	487	2	0	0.285239	2.5	0.913703	Tankyrase-like
	Nb_miRC10_3p	AGGGCTGAGAGGTTGTTTCCAATC	comp77607_c3_seq4 3_1151	2317	2	0	0.190159	4	0.913703	Suberization-associated anionic peroxidase
	Nb_miRC11_5p	CTGCTGTGATGATTTATCTGC	comp89465_c0_seq1 218_1237	532	3	0.01	0.190159	4	0.182741	Ervatamin-B-like
	Nb_miRC15_5p	TCGTGTGGAGTAATGTTGTGG	comp85070_c0_seq1 3_2648	2151	2	0	0.380319	2.5	0	(E,E)-geranyllinalool synthase
	Nb_miRC17_5p	GGGAAGGATGCCGGGGGTCTATTT	comp63365_c1_seq3 3_242	29	0	0	0.507091	1	0	Heterotrimeric GTP binding protein alpha subunit

## Sheet: Leaf (1)
	Additional Table 3. Targets of novel Nicotiana benthamiana specific miRNAs in samples
	New miRNA ID	New miRNA sequence	Gene ID	Clevage position	category	p-value	normalized abundance	alignment score	normalized sRNA abundance	annotation
	Nb_miRC14_5p	TTAGATTTCATTCCTGTTGACT	comp74263_c0_seq1 230_2029	966	2	0.01	2.10123	4	0.266472	Chaperonin 60 subunit beta 2, chloroplastic
	Nb_miRC15_5p	TGAGTGTGAGGCGTTGGATTGA	comp84169_c0_seq1 105_1127	334	2	0	2.10123	3.5	5.06298	Probable carboxylesterase 8

## Sheet: Leaf (2)
	Additional Table 3. Targets of novel Nicotiana benthamiana specific miRNAs in samples
	New miRNA ID	New miRNA sequence	Gene ID	Clevage position	category	p-value	normalized abundance	alignment score	normalized sRNA abundance	annotation
	Nb_miRC5_3p	GGAGGGTAGTGTGTACGCAGACCT	comp73317_c0_seq28 1673_2236	2967	0	0	4.42121	3.5	2.05062	Peroxisome biogenesis factor 10
	Nb_miRC7_3p	AGAGAGACTGTTTACAAATAGACC	comp56753_c0_seq1 215_457	517	0	0	1.76848	2	5.47	WAT1-related protein At5g40240-like
	Nb_miRC11_5p	CTGCTGTGATGATTTATCTGC	comp82078_c0_seq1 3_1277	938	2	0.01	1.76848	3.5	11.6202	Threonine deaminase
	Nb_miRC12_5p	CATTGTAACATGTATCACTCA	comp79295_c0_seq1 283_3321	3114	2	0	2.65273	3.5	0.34177	Probably inactive leucine-rich repeat receptor-like protein kinase At3g28040

## Sheet: Stem (1)
	Additional Table 3. Targets of novel Nicotiana benthamiana specific miRNAs in samples
	New miRNA ID	New miRNA sequence	Gene ID	Clevage position	category	p-value	normalized abundance	alignment score	normalized sRNA abundance	annotation
	Nb_miRC7_3p	AGAGAGACTGTTTACAAATAGACC	comp56753_c0_seq1 215_457	517	1	0	0.981183	2	6.88709	WAT1-related protein At5g40240-like
	Nb_miRC7_3p	AGAGAGACTGTTTACAAATAGACC	comp73495_c0_seq6 312_1019	1288	2	0	0.981183	3.5	6.88709	Proteasome subunit alpha type-2-A
	Nb_miRC8_3p_a	ATTATTGTCACCGATGTTGGGCCC	comp75266_c2_seq4 3193_3486	3454	2	0	0.735888	1	3.64611	Probable isoaspartyl peptidase/L-asparaginase 3
	Nb_miRC17_5p	GGGAAGGATGCCGGGGGTCTATTT	comp63365_c1_seq3 3_242	29	0	0	0.654122	1	0	Heterotrimeric GTP binding protein alpha subunit

## Sheet: Stem (2)
	Additional Table 3. Targets of novel Nicotiana benthamiana specific miRNAs in samples
	New miRNA ID	New miRNA sequence	Gene ID	Clevage position	category	p-value	normalized abundance	alignment score	normalized sRNA abundance	annotation
	Nb_miRC5_5p	ATGCGTACATATTACCTTCCC	comp70843_c0_seq1 178_1023	528	2	0.01	1.42552	4	0	Protein TIC 21, chloroplastic
	Nb_miRC10_3p	AGGGCTGAGAGGTTGTTTCCAATC	comp80078_c3_seq4 193_2097	2131	2	0	1.06914	1	0.709658	Formate--tetrahydrofolate ligase
	Nb_miRC17_5p	GGGAAGGATGCCGGGGGTCTATTT	comp63365_c1_seq3 3_242	29	0	0	0.950345	1	0	Heterotrimeric GTP binding protein alpha subunit

## Sheet: Flower (1)
	Additional Table 3. Targets of novel Nicotiana benthamiana specific miRNAs in samples
	New miRNA ID	New miRNA sequence	Gene ID	Clevage position	category	p-value	normalized abundance	alignment score	normalized sRNA abundance	annotation
	Nb_miRC7_3p	AGAGAGACTGTTTACAAATAGACC	comp73495_c0_seq6 312_1019	1288	2	0	1.35986	3.5	4.10393	Proteasome subunit alpha type-2-A
	Nb_miRC12_5p	CATTGTAACATGTATCACTCA	comp56752_c0_seq1 118_1230	568	1	0.01	0.679932	3.5	0.0661925	ZRT/IRT-like protein 1
	Nb_miRC15_5p	TCGTGTGGAGTAATGTTGTGG	comp78088_c1_seq1 1536_2366	3251	3	0	0.679932	4	0.330962	Peroxisome biogenesis protein 19-1
	Nb_miRC15_5p	TCGTGTGGAGTAATGTTGTGG	comp85070_c0_seq1 3_2648	2151	2	0	1.0199	2.5	0.330962	(E,E)-geranyllinalool synthase

## Sheet: Flower (2)
	Additional Table 3. Targets of novel Nicotiana benthamiana specific miRNAs in samples
	New miRNA ID	New miRNA sequence	Gene ID	Clevage position	category	p-value	normalized abundance	alignment score	normalized sRNA abundance	annotation
	Nb_miRC1_3p	TTGTCAGGCTTGTGATTCTCC	comp79937_c1_seq1 312_1058	862	3	0.01	0.193493	3.5	608.26	Elongation factor 1-alpha 4
	Nb_miRC5_3p	GGAGGGTAGTGTGTACGCAGACCT	comp69461_c0_seq1 371_982	1380	2	0	0.193493	0.5	0	Protein CREG1
	Nb_miRC5_3p	GGAGGGTAGTGTGTACGCAGACCT	comp76292_c1_seq18 500_808	1632	2	0	0.193493	1.5	0	Probable WRKY transcription factor 53
	Nb_miRC5_3p	GGAGGGTAGTGTGTACGCAGACCT	comp72235_c0_seq2 239_1444	1720	2	0	0.290239	2.5	0	Cytochrome b561 and DOMON domain-containing protein At5g47530-like
	Nb_miRC6_3p	GTATAATTATGCTAGAACTCCC	comp63342_c0_seq1 90_668	1145	0	0.01	0.967464	4	3.80087	no_annot
	Nb_miRC7_3p	AGAGAGACTGTTTACAAATAGACC	comp73495_c0_seq6 312_1019	1288	3	0	0.193493	3.5	2.69739	Proteasome subunit alpha type-2-A
	Nb_miRC7_3p	AGAGAGACTGTTTACAAATAGACC	comp56753_c0_seq1 215_457	517	2	0	0.483732	2	2.69739	WAT1-related protein At5g40240-like
	Nb_miRC8_3p_a	ATTATTGTCACCGATGTTGGGCCC	comp75266_c2_seq4 3193_3486	3454	3	0	0.0967464	1	5.76261	Probable isoaspartyl peptidase/L-asparaginase 3
	Nb_miRC10_3p	AGGGCTGAGAGGTTGTTTCCAATC	comp91204_c0_seq1 1_231	487	2	0	0.483732	2.5	1.4713	Tankyrase-like
	Nb_miRC10_3p	AGGGCTGAGAGGTTGTTTCCAATC	comp77607_c3_seq4 3_1151	2317	3	0	0.193493	4	1.4713	Suberization-associated anionic peroxidase
	Nb_miRC11_5p	CTGCTGTGATGATTTATCTGC	comp78978_c0_seq3 374_2785	2557	2	0.03	0.386985	3	2.20696	Transcription factor RF2a
	Nb_miRC13_3p	AGAGGACACCTCTATTTATAGGGA	comp77835_c0_seq3 61_621	797	2	0	0.290239	2.5	0	Disease resistance response protein 206
	Nb_miRC14_5p	TTAGATTTCATTCCTGTTGACT	comp74263_c0_seq1 230_2029	966	3	0.03	0.193493	4	2.57478	Chaperonin 60 subunit beta 2, chloroplastic
	Nb_miRC16_3p	TTTGGGACCAAAGTCACCAAC	comp88815_c0_seq1 2_1909	1845	2	0.01	0.870717	2.5	0	Polyphenol oxidase, chloroplastic
	Nb_miRC17_5p	GGGAAGGATGCCGGGGGTCTATTT	comp63365_c1_seq3 3_242	29	2	0	0.354737	1	28571.4	Heterotrimeric GTP binding protein alpha subunit

[truncated: 2 more sheets: BTI Leaf, BTI Seedling]
