# Supplementary material for: Identification of Nicotiana benthamiana microRNAs and their targets using high throughput sequencing and degradome analysis
Source: BMC Genomics. 2015 Dec 1;16:1025. doi: 10.1186/s12864-015-2209-6 (PMC4667520; doi:10.1186/s12864-015-2209-6)
Supplement: Additional file 10: Table S4. — Oligonucleotide sequences used for probes in Northern blot analysis and RT-PCR validation. (XLSX 11 kb) [file 12864_2015_2209_MOESM10_ESM.xlsx]

## Sheet: Northern
	Additional Table 4. Oligonucleotide sequences used for probes in Northern blot analysis and RT-PCR validation
	Name	Sequence
	miR156 detector	GTG CTC ACT CTA TTC TGT CA
	miR159 detector	TAG AGC TCC CTT CAA TCC AAA
	miR162 LNA detector	CTG GAT GCA GAG GTT TAT CGA
	miR164 LNA detector	TGC ACG TGC CCT GCT TCT CCA
	miR165 LNA detector	GGG GGA TGA AGC CTG GTC CGA
	miR167 LNA detector	tAg aTc aTg cTg gCa gCt tCa
	miR168 LNA detector	TTC CCG ACC TGC ACC AAG CGA
	miR171 detector	GAT ATT GGC GCG GCT CAA TCA
	miR319 LNA detector	ggG agC tcC ctT caG tcC aa
	miR390 detector	GGC GCT ATC CCT CCT GAG CTT
	miR393 detector	GGA TCA ATG CGA TCC CTT TGG A
	miR398 LNA detector	AAG GGG TGA CCT GAG AAC ACA
	miR482 detector	TAG GAA TGG GTG GAA TTG GAA A
	miR1919_detector	GGG CGTA AAG TCA TCT GCG ACA
	miR6025_detector	GAT GTT ATC TCA ATT GTT GGT A
	miR6149_detector	GCC GAT TCA GGT GCG TAT CAA
	miR6151 detector	TCA ATC CAA CGC CTC ACA CTC A
	U6 detector	GCT AAT CTT CTC TGT ATC GTT CC
	Nb_miRC1_3p detector	GGA GAA TCA CAA GCC TGA CAA
	Nb_miRC2_5p detector	GAT GTT ATC TCA ATT GTT GGT A
	Nb_miRC3_5p detector	GAA AGG ATG GAG TAA GTC GAA
	Nb_miRC4_3p detector	ATG ATC CGT AAC ATA CCC AAT G
	Nb_miR5_5p detector	GGG AAG GTA ATA TGT ACG CAT
	Nb_miRC6_3p detector	GGG AGT TCT AGC ATA ATT ATA C
	Nb_miRC7_3p detector	GGT CTA TTT GTA AAC AGT CTC TCT
	Nb_miRC8_3p_a detector	GGG CCC AAC ATC GGT GAC AAT AAT
	Nb_miRC8_5p_b detector	TGG GAT GGG CCT GGC TCT GAT ACC
	Nb_miRC9_3p detector	AAT CCG ACT ATG ATT TGG TTT GAT
	Nb_miRC10_3p detector	GAT TGG AAA CAA CCT CTC AGC CCT
	Nb_miRC10_5p detector	AGG GGT AAG GCT CGT CTA CAT ATT
	Nb_miRC11_5p detector	GCA GAT AAA TCA TCA CAG CAG
	Nb_miRC16_3p detector	GTT GGT GAC TTT GGT CCC AAA
	Nb_miRC17_5p detector	AAA TAG ACC CCC GGC ATC CTT CCC
	Nb_miRC17_3p detector	GAG GGT AGT ATG TAC GCA GAT CTT
	miR167 RT qPCR	GTC GTA TCC AGT GCA GGG TCC GAG GTA TTC GCA CTG GAT ACG ACT AGA TC
	miR167 Fw qPCR	TCGCGTGAAGCTGCCAGCAT
	miR482 RT qPCR	GTC GTA TCC AGT GCA GGG TCC GAG GTA TTC GCA CTG GAT ACG ACT AGG AA
	miR482 Fw qPCR	GCT ACG TTT CCA ATT CCA CCC A
	U6 cDNA synt	GTG CAG GGT CCG AGG TTT TGG ACC ATT TCT CGA T
	U6 Fw qPCR	GGA ACG ATA CAG AGA AGA TTA GCA
	Uni Rw miRNA qPCR	GTG CAG GGT CCG AGG T
